# Supplementary material for: Intact Glucocorticoid Receptor Dimerization Is Deleterious in Trauma-Induced Impaired Fracture Healing
Source: Front Immunol. 2021 Feb 17;11:628287. doi: 10.3389/fimmu.2020.628287 (PMC7927427; doi:10.3389/fimmu.2020.628287)
Supplement: Supplementary file 1 [file DataSheet_1.xlsx]

## Sheet: Lung gene expression
6h	iNOS	Cd86	Il4	Ym1			10 days	iNOS	Cd86	Il4	Il13
WT FX 1	0.954662	1.05884	1.00097	4.62481			WT FX 1	1.44544	1.17416	2.02621	1.57844
WT FX 2	1.05047	0.837356	1.01447	3.825			WT FX 2	2.95041	1.38481	2.01176	0.700355
WT FX 3	0.803127	0.746075	1.09755	3.95573			WT FX 3	1.73118	1.06528	2.29658	0.295625
WT FX 4	0.857622	0.768357	0.840223	5.36323			WT FX 4	2.02093	1.8762	2.96603	0.437206
WT FX 5	0.450179	0.422237	0.637903	3.85952			WT FX 5	2.38036	0.900577	2.23516	0.750608
Average	0.823212	0.766573	0.918222	4.32566			Average	2.10566	1.2802	2.30715	0.752447
STDEV	0.228946	0.228814	0.182298	0.665365			STDEV	0.585741	0.376731	0.389101	0.498258
WT FX TXT 1	0.376563	1.00381	1.59975	1.77772			WT FX TXT 1	1.52415	1.08021	2.01742	1.00738
WT FX TXT 2	0.352018	0.533519	2.21017	1.87862			WT FX TXT 2	1.95847	1.01858	2.02483	1.04075
WT FX TXT 3	0.40458	0.926682	2.67882	0.853521			WT FX TXT 3	1.6198	1.7426	1.56993	1.36389
WT FX TXT 4	0.466148	1.31532	2.07874	1.70958			WT FX TXT 4	2.00944	1.22906	1.11246	0.875795
WT FX TXT 5	0.289001	0.936305	1.48482	1.09973			Average	1.77797	1.26761	1.68116	1.07195
Average	0.377662	0.943127	2.01046	1.46384			STDEV	0.241934	0.328752	0.434733	0.207242
STDEV	0.0653337	0.278527	0.483797	0.45717			KI FX 1	1.18665	1.35246	1.1128	0.682883
KI FX 1	1.11739	0.660908	0.423173	0.854102			KI FX 2	0.291669	0.892504	0.444378	2.00989
KI FX 2	1.14011	0.649863	0.422466	0.984754			KI FX 3	0.992853	0.0049969	0.332629	1.54435
KI FX 3	1.78037	0.931147	0.647004	0.991227			KI FX 4	0.381928	1.11065	0.342841	2.01976
KI FX 4	0.629181	0.613332	0.379891	0.488693			KI FX 5	0.151467	1.22179	0.159004	2.85683
KI FX 5	1.20293	0.767104	0.376685	0.688434			Average	0.600914	0.91648	0.478331	1.82274
Average	1.174	0.724471	0.449844	0.801442			STDEV	0.458884	0.536743	0.369209	0.793719
STDEV	0.409176	0.128929	0.112448	0.213879			KI FX TXT 1	0.289356	0.477347	0.373566	2.36346
KI FX TXT 1	1.63245	0.88739	1.011	0.391942			KI FX TXT 2	1.50345	1.48208	0.69822	0.603765
KI FX TXT 2	1.11574	0.948042	0.853697	0.342515			KI FX TXT 3	1.84394	1.04911	1.42512	1.92543
KI FX TXT 3	1.26612	1.97349	0.69942	0.363603			KI FX TXT 4	1.02228	1.5226	0.765336	0.623141
KI FX TXT 4	1.95194	1.70506	1.74469	0.701648			KI FX TXT 5	1.86489	0.830856	0.998747	0.539601
KI FX TXT 5	0.629741	1.48733	0.74602	0.153631			Average	1.30478	1.0724	0.852198	1.21108
Average	1.3192	1.40026	1.01097	0.390668			STDEV	0.662341	0.442575	0.390532	0.866552
STDEV	0.504493	0.473448	0.427299	0.197451
